# Supplementary material for: Enhancing Morchella Mushroom Yield and Quality Through the Amendment of Soil Physicochemical Properties and Microbial Community with Wood Ash
Source: Microorganisms. 2024 Nov 23;12(12):2406. doi: 10.3390/microorganisms12122406 (PMC11676116; doi:10.3390/microorganisms12122406)
Supplement: Supplementary file 1 [file microorganisms-12-02406-s001.zip]

Archive with 1 entries (1 files):
- microorganisms-3307302-supplementary.pdf
